# Supplementary material for: A soft, ultra-tough and multifunctional artificial muscle for volumetric muscle loss treatment
Source: Natl Sci Rev. 2024 Nov 22;12(2):nwae422. doi: 10.1093/nsr/nwae422 (PMC11737398; doi:10.1093/nsr/nwae422)
Supplement: nwae422_Supplemental_Files [file nwae422_supplemental_files.zip]

Archive with 9 entries (9 files):
- Movie S1.mp4
- Movie S2.mp4
- Movie S3.mp4
- Movie S4.mp4
- Movie S5.mp4
- Movie S6.mp4
- Movie S7.mp4
- Movie S8.mp4
- Supplementary data.pdf
